# Supplementary material for: Triacylglycerol synthesis enhances macrophage inflammatory function
Source: Nat Commun. 2020 Aug 14;11:4107. doi: 10.1038/s41467-020-17881-3 (PMC7427976; doi:10.1038/s41467-020-17881-3)
Supplement: Supplementary file 4 — Source Data [file 41467_2020_17881_MOESM4_ESM.xlsx]

## Sheet: Figure 1b
	M0	𝜸 + LPS 2h	𝜸 + LPS 4h	𝜸 + LPS 6h	𝜸 + LPS 24h
Mouse 1	69826.7	114914	89722.5	162373	226689
Mouse 2	68077.1	80529.3	150698	215466	413692
Mouse 3	82680.2	115722	164337	219661	378394
Mouse 4	49948.8	116659	129701	163502	365509

## Sheet: Figure 1c
		Mouse 1	Mouse 2	Mouse 3	Mouse 4	Mouse 1	Mouse 2	Mouse 3	Mouse 4	Mouse 1	Mouse 2	Mouse 3	Mouse 4	Mouse 1	Mouse 2	Mouse 3	Mouse 4
		γ+LPS 2h	γ+LPS 2h	γ+LPS 2h	γ+LPS 2h	γ+LPS 4h	γ+LPS 4h	γ+LPS 4h	γ+LPS 4h	γ+LPS 6h	γ+LPS 6h	γ+LPS 6h	γ+LPS 6h	γ+LPS 18h	γ+LPS 18h	γ+LPS 18h	γ+LPS 18h
	TG 48-1	55149.7	48794.7	55496.6	57360.6	43515.9	55515	108541	56772.7	61523.8	73277.6	57984.8	54753.4	101753	150388	149417	141666
	TG 50-2	61410.1	53410.9	66691.8	74928	72699.2	93895.6	132056	80476	115288	143355	118412	92018	213974	403791	367494	310841
	TG 52-1	78713.2	57431.7	90697.9	85141.7	47390.7	83452.6	69064.7	80721.4	87898.9	105404	136203	105751	138798	173005	157559	174525
	TG 54-2	7806.66	7105.22	13669.3	13127.2		19785.5	20892.4	13026.2	27309.1	29566.6	40360.9	29144	37968.2	72267.1	61502	61456.9
	TG 50-1	266805	175853	249445	258783	156936	249447	270185	305047	291968	386920	420791	327279	389158	583279	505758	532708
	TG 52-2	331316	218894	330937	323993	284788	549060	553964	384891	549344	765812	758906	531556	802828	1.55515e+06	1.40069e+06	1.32421e+06
	TG 54-1	3198.72	2215.04	3115.73	3282.4		2942.29	2622.3	3523.83	3276.2	3924.48	4968.52	4015.29	4098.82	6599.75	5358.75	5405.16

## Sheet: Figure 1d
	M0	𝜸 + LPS
Mouse 1	448	1280
Mouse 2	499	1295
Mouse 3	436	1055
	M0				𝜸 + LPS

## Sheet: Figure 1e
			Representative Mass spectrum
FA16:0	M0	𝜸 + LPS
Mouse 1	7967	7018
Mouse 2	8301	6979
Mouse 3	14215	4074
Mouse 4	13809	4988
				M0			𝜸 + LPS
FA 18:0
Mouse 1	7539	7185
Mouse 2	8216	7625
Mouse 3	12561	5322
Mouse 4	14766	5881
DG20:2				M0			𝜸 + LPS
Mouse 1
Mouse 2	503	170
Mouse 3	6694	85
Mouse 4	10653	19
	6694	90
DG22:2
Mouse 1	446	254
Mouse 2	886	496
Mouse 3	8174	308
Mouse 4	8174	130
DG22:4
Mouse 1	2628	212
Mouse 2	12762	174
Mouse 3	21626	98
Mouse 4	19084	217

## Sheet: Figure 1f
Carnitine	M0	𝜸 + LPS	Representative Mass Spectrum
Mouse 1	35050	18304
Mouse 2	17493	17306
Mouse 3	20674	10559
Mouse 4	35295	16120
Mouse 5	24356	15323
Mouse 6	25111	7591
				M0				𝜸 + LPS
Carnitine C16	M0	𝜸 + LPS		Representative Mass Spectrum
Mouse 1	143316	2020664
Mouse 2	356258	1599460
Mouse 3	492669	1124296
Mouse 4	199276	1872474
Mouse 5	498929	1069699
Mouse 6	568953	1414294
				M0				𝜸 + LPS

## Sheet: Figure 1g
	M0	𝜸 + LPS
Mouse 1	55.7385	60.2965
Mouse 2	58	60.8552
Mouse 3	57.8859	60.6493
	M0	𝜸 + LPS
Mouse 1	24.2211	14.4651
Mouse 2	25.2104	14.8378
Mouse 3	27.9913	13.2925

## Sheet: Figure 2a
	M0	DGAT1i	𝜸 + LPS	𝜸 + LPS DGAT1i
Mouse 1	88648.4	130861	596191	212425
Mouse 2	70531.6	137088	666076	271017
Mouse 3	82104.7	115957	634469	182833
Mouse 4	103332	126566	703142	352186

## Sheet: Figure 2c
		M0	M0	M0	M0	DGAT1i	DGAT1i	DGAT1i	DGAT1i	𝜸 + LPS	𝜸 + LPS	𝜸 + LPS	𝜸 + LPS	𝜸 + LPS DGAT1i	𝜸 + LPS DGAT1i	𝜸 + LPS DGAT1i	𝜸 + LPS DGAT1i
	TG 48-1	32847	33280.7	40099.4	38123.3	46146.2	37829	37534.8	37433.4	160818	150305	150336	164076	93019.7	96171.4	66405.9	92098.5
	TG 50-2	40189.5	40133.2	44406.9	43110.6	55419.3	51255.1	52171	37798.8	451194	340403	333032	385853	145695	159374	113777	148662
	TG 52-1	122890	113506	145689	136407	180423	132367	145859	151773	478235	421922	455548	520077	289557	303873	246775	304706
	TG 54-2	10947.7	10582.7	11916.7	10435.5	16279	13814.3	11679.5	9601.62	96665.2	80874	67800.5	95264.2	46180.3	50051.8	33975.5	37324.5
	TG 50-1	281236	248463	322336	272654	350414	299397	319327	266835	1.23099e+06	1.02641e+06	1.02621e+06	1.11252e+06	719094	694990	521810	577589
	TG 52-2	247993	204854	242993	234091	319962	280458	265982	224375	2.13922e+06	1.57337e+06	1.68535e+06	1.82712e+06	921095	973164	618994	737167
	TG 54-1	3230.4	2649.27	3474.75	2868.17	3508.47	2632.23	2501.72	3329.57	11332.6	10514.2	11503.4	12410.6	6015.93	6823.69	5150.39	6391.42

## Sheet: Figure 2d
	𝜸 + LPS	𝜸 + LPS DGAT1i
Mouse 1	21563	17165
Mouse 2	20520	10000
Mouse 3	25580	12036

## Sheet: Figure 2e
	M0	𝜸 + LPS	𝜸 + LPS DGAT1i
Mouse 1	12101	17165	13669
Mouse 2	13606	17654	13764
Mouse 3	13265	16808	13023
Mouse 4	12669	17165	15030

[truncated: 51 more sheets: Figure 2f, Figure 2g, Figure 2h, Figure 2i, Figure 2j, Figure 2k, Figure 2l, Figure 2m, Figure 2n, Figure 2o, Figure 2p, Figure 2q, Figure 2r, Figure 3a, Figure 3b, Figure 3c, Figure 3d, Figure 3e, Figure 3f, Figure 3g …]
